# Supplementary material for: Sodium Butyrate More Effectively Mitigates the Negative Effects of High-Concentrate Diet in Dairy Cows than Sodium β-Hydroxybutyrate via Reducing Free Bacterial Cell Wall Components in Rumen Fluid and Plasma
Source: Toxins (Basel). 2021 May 14;13(5):352. doi: 10.3390/toxins13050352 (PMC8157208; doi:10.3390/toxins13050352)
Supplement: Supplementary file 1 [file toxins-13-00352-s001.zip]

Archive with 1 entries (1 files):
- toxins-1213509-supplementary.pdf
